# Supplementary material for: Significance of Oral Care for Children with Autism Spectrum Disorder—A Narrative Literature Review
Source: Children (Basel). 2025 Jun 9;12(6):750. doi: 10.3390/children12060750 (PMC12191831; doi:10.3390/children12060750)
Supplement: Supplementary file 1 [file children-12-00750-s001.zip]

Archive with 1 entries (1 files):
- children-3617714-supplementary.pdf
